# Supplementary material for: lncRNA‐NKILA/NF‐κB feedback loop modulates laryngeal cancer cell proliferation, invasion, and radioresistance
Source: Cancer Med. 2018 Mar 23;7(5):2048–63. doi: 10.1002/cam4.1405 (PMC5943486; doi:10.1002/cam4.1405)
Supplement: Supplementary file 1 — Table S1. The sequences used in the present study. [file CAM4-7-2048-s001.xlsx]

## Sheet: Sheet1
	Name	Sequences
	shRNA NKILA-1-F	GATCC AAGAATGTGTTCTTGTAGCAC CTCGAG GTGCTACAAGAACACATTCTT TTTTTG
	shRNA NKILA-1-R	AATTC AAAAA AAGAATGTGTTCTTGTAGCAC CTCGAG GTGCTACAAGAACACATTCTT G
	shRNA NKILA-2-F	GATCC TGAAGAAATGGCTGAAAGCAG CTCGAG CTGCTTTCAGCCATTTCTTCA TTTTTG
	shRNA NKILA-2-R	AATTC AAAAA TGAAGAAATGGCTGAAAGCAG CTCGAG CTGCTTTCAGCCATTTCTTCA G
	shRNA NKILA-3-F	GATCC AATTGAGATATACTTACACTA CTCGAG TAGTGTAAGTATATCTCAATT TTTTTG
	shRNA NKILA-3-R	AATTC AAAAA AATTGAGATATACTTACACTA CTCGAG TAGTGTAAGTATATCTCAATT G
	shRNA NC-F	GATCC TTCTCCGAACGTGTCACGT CTCGAG ACGTGACACGTTCGGAGAA TTTTTG
	shRNA NC-R	AATTC AAAAA TTCTCCGAACGTGTCACGT CTCGAG ACGTGACACGTTCGGAGAA G
	LV-NKILA-F	AAACTCGAGagacccggcacccgcgcaac
	LV-NKILA-R	AAAGGATCCagttaaattgagatatactt
	si-p65-F	GAAACUCAUCAUAGUUGAUTT
	si-p65-R	AUCAACUAUGAUGAGUUUCTT
	si-NC-F	TTCTCCGAACGTGTCACGT
	si-NC-R	ACGTGACACGTTCGGAGAA
	pCMV-p65-F	AAAGGATCCAAAAAGCTTatggacgaactgttccccct
	pCMV-p65-R	AAAAAGCTTttaggagctgatctgactca
	QPCR primers
	NKILA-F	AACCAAACCTACCCACAACG
	NKILA-R	ACCACTAAGTCAATCCCAGGTG
	GAPDH–F	GGAGCGAGATCCCTCCAAAAT
	GAPDH–R	GGCTGTTGTCATACTTCTCATGG
	NKILA promoter
	NKILA-PF	AAAAGATCT CCTCCCGCGTGAGCAGACAC
	NKILA-PR	AAAGCTAGC TGAAGGCAGTGTCTGGGCGG
	S1-MF:	CTTGGCTTTTTAAAAGAATCAGAGAAGGCACGGGTATGTTTTGGGAA
	S1-MR:	TTCCCAAAACATACCCGTGCCTTCTCTGATTCTTTTAAAAAGCCAAG
	S2-MF:	GGCAAAACTTTCCACGGACAGAGAAGGTCATCTGTAAGTCAGGGAT
	S2-MR:	ATCCCTGACTTACAGATGACCTTCTCTGTCCGTGGAAAGTTTTGCC
